# Supplementary material for: The Effect of Dietary Patterns on Inflammatory Biomarkers in Adults with Type 2 Diabetes Mellitus: A Systematic Review and Meta-Analysis of Randomized Controlled Trials
Source: Nutrients. 2022 Oct 31;14(21):4577. doi: 10.3390/nu14214577 (PMC9654560; doi:10.3390/nu14214577)
Supplement: Supplementary file 1 [file nutrients-14-04577-s001.zip]

Archive with 1 entries (1 files):
- nutrients-1917274-supplementary.pdf
